# Supplementary material for: Novel Lanthanide Complexes Synthesized from 3-Dimethylamino Benzoic Acid and 5,5′-Dimethyl-2,2′ Bipyridine Ligand: Crystal Structure, Thermodynamics, and Fluorescence Properties
Source: Molecules. 2023 Dec 18;28(24):8156. doi: 10.3390/molecules28248156 (PMC10745311; doi:10.3390/molecules28248156)
Supplement: Supplementary file 1 [file molecules-28-08156-s001.zip]

Archive with 1 entries (1 files):
- molecules-2639698-supplementary.pdf
